# Supplementary material for: Speech and Language Errors during Awake Brain Surgery and Postoperative Language Outcome in Glioma Patients: A Systematic Review
Source: Cancers (Basel). 2022 Nov 7;14(21):5466. doi: 10.3390/cancers14215466 (PMC9658495; doi:10.3390/cancers14215466)
Supplement: Supplementary file 1 [file cancers-14-05466-s001.zip]

Archive with 1 entries (1 files):
- cancers-1982645-supplementary.pdf
